# Supplementary material for: Low Mediterranean Diet Adherence Is Associated with Poor Socioeconomic Status and Quality of Life: A Cross-Sectional Analysis
Source: Nutrients. 2025 Mar 5;17(5):906. doi: 10.3390/nu17050906 (PMC11901638; doi:10.3390/nu17050906)
Supplement: Supplementary file 1 [file nutrients-17-00906-s001.zip]

Archive with 1 entries (1 files):
- nutrients-3439022-supplementary.pdf
